# Supplementary material for: Vocalizations Reveal Species Differences in Endangered Lion Tamarins (Primates, Callitrichidae)
Source: Am J Primatol. 2026 Jan 1;88(1):e70115. doi: 10.1002/ajp.70115 (PMC12757504; doi:10.1002/ajp.70115)
Supplement: Supplementary file 1 — Manzanoetal AJP 2025 SMI. [file AJP-88-e70115-s001.xlsx]

## Sheet: Planilha1
Acoustic recordings obtained from public sound archives (Fonoteca Neotropical Jacques Vielliard and Macaulay Library)
Database	Specie	Catalog number	Audio file	Date	Country	State	City	Locality	Audio format	Sampling Rate (Hz)
Fonoteca Neotropical Jacques Vielliard	Leontopithecus chrysopygus	7925	FNJV_0007925_Leontopithecus_chrysopygus_Teodoro Sampaio_SP_Faycal Simon.wav	Not specified	Brazil	São Paulo	Teodoro Sampaio	Morro do Diabo	WAV	48000
Fonoteca Neotropical Jacques Vielliard	Leontopithecus chrysopygus	7926	FNJV_0007926_Leontopithecus_chrysopygus_Lencois Paulista_SP_Hernan Fandiño Mariño.wav	1986-08-22	Brazil	São Paulo	Lençóis Paulista	Reserva do Matão	WAV	48000
Fonoteca Neotropical Jacques Vielliard	Leontopithecus chrysopygus	7927	FNJV_0007927_Leontopithecus_chrysopygus_Teodoro Sampaio_SP_CTC.wav	Not specified	Brazil	São Paulo	Teodoro Sampaio	Not specified	WAV	48000
Fonoteca Neotropical Jacques Vielliard	Leontopithecus chrysopygus	7928	FNJV_0007928_Leontopithecus_chrysopygus_Lencois Paulista_SP_Jacques Vielliard.wav	1986-02-14	Brazil	São Paulo	Lençóis Paulista	Fazenda Rio Claro	WAV	48000
Fonoteca Neotropical Jacques Vielliard	Leontopithecus chrysopygus	7929	FNJV_0007929_Leontopithecus_chrysopygus_Lencois Paulista_SP_IGA.wav	1985-10-17	Brazil	São Paulo	Lençóis Paulista	Not specified	WAV	48000
Fonoteca Neotropical Jacques Vielliard	Leontopithecus chrysopygus	7930	FNJV_0007930_Leontopithecus_chrysopygus_Teodoro Sampaio_SP_CTC.wav	Not specified	Brazil	São Paulo	Teodoro Sampaio	Not specified	WAV	48000
Fonoteca Neotropical Jacques Vielliard	Leontopithecus chrysopygus	7931	FNJV_0007931_Leontopithecus_chrysopygus_Lencois Paulista_SP_Jacques Vielliard.wav	1985-10-17	Brazil	São Paulo	Lençóis Paulista	Fazenda Rio Claro	WAV	48000
Fonoteca Neotropical Jacques Vielliard	Leontopithecus chrysopygus	7932	FNJV_0007932_Leontopithecus_chrysopygus_Lencois Paulista_SP_Jacques Vielliard.wav	1986-01-16	Brazil	São Paulo	Lençóis Paulista	Fazenda Rio Claro	WAV	48000
Fonoteca Neotropical Jacques Vielliard	Leontopithecus chrysomelas	7933	FNJV_0007933_Leontopithecus_chrysomelas_Joao Pessoa_PB_Jacques Vielliard.wav	1987-04-22	Brazil	Paraíba	João Pessoa	Biotério da Universidade Federal da Paraíba-UFPB	WAV	48000
Fonoteca Neotropical Jacques Vielliard	Leontopithecus chrysomelas	7934	FNJV_0007934_Leontopithecus_chrysomelas_Joao Pessoa_PB_Jacques Vielliard.wav	1987-04-22	Brazil	Paraíba	João Pessoa	Biotério da Universidade Federal da Paraíba-UFPB	WAV	48000
Fonoteca Neotropical Jacques Vielliard	Leontopithecus chrysomelas	7935	FNJV_0007935_Leontopithecus_chrysomelas_Joao Pessoa_PB_Jacques Vielliard.wav	1987-04-22	Brazil	Paraíba	João Pessoa	Biotério da Universidade Federal da Paraíba-UFPB	WAV	48000
Fonoteca Neotropical Jacques Vielliard	Leontopithecus chrysomelas	7936	FNJV_0007936_Leontopithecus_chrysomelas_Joao Pessoa_PB_Jacques Vielliard.wav	1987-04-22	Brazil	Paraíba	João Pessoa	Biotério da Universidade Federal da Paraíba-UFPB	WAV	48000
Fonoteca Neotropical Jacques Vielliard	Leontopithecus chrysomelas	7937	FNJV_0007937_Leontopithecus_chrysomelas_Joao Pessoa_PB_Jacques Vielliard.wav	1987-04-22	Brazil	Paraíba	João Pessoa	Biotério da Universidade Federal da Paraíba-UFPB	WAV	48000
Fonoteca Neotropical Jacques Vielliard	Leontopithecus rosalia	7938	FNJV_0007938_Leontopithecus_rosalia_Not specified_Ignorado_J. Dietz.wav	Not specified	Not specified	Not specified	Not specified	Not specified	WAV	48000
Fonoteca Neotropical Jacques Vielliard	Leontopithecus caissara	7942	FNJV_0007942_Leontopithecus_caissara_Not specified_PR_Fabiana Prado.wav	1997-07-17	Brazil	Paraná	Not specified	Parque Nacional de Superagui	WAV	48000
Fonoteca Neotropical Jacques Vielliard	Leontopithecus chrysopygus	32605	FNJV_0032605_Leontopithecus_chrysopygus_Santa Teresa_ES_Sergio Lucena Mendes.wav	1989-12-21	Brazil	Espírito Santo	Santa Teresa	Museu de Biologia Mello Leitão	WAV	48000
Fonoteca Neotropical Jacques Vielliard	Leontopithecus rosalia	32606	FNJV_0032606_Leontopithecus_rosalia_Santa Teresa_ES_Sergio Lucena Mendes.wav	1989-12-21	Brazil	Espírito Santo	Santa Teresa	Museu de Biologia Mello Leitão	WAV	48000
Fonoteca Neotropical Jacques Vielliard	Leontopithecus chrysomelas	32607	FNJV_0032607_Leontopithecus_chrysomelas_Santa Teresa_ES_Sergio Lucena Mendes.wav	1989-12-21	Brazil	Espírito Santo	Santa Teresa	Museu de Biologia Mello Leitão	WAV	48000
Fonoteca Neotropical Jacques Vielliard	Leontopithecus chrysopygus	32610	FNJV_0032610_Leontopithecus_chrysopygus_Santa Teresa_ES_Sergio Lucena Mendes.wav	1989-12-21	Brazil	Espírito Santo	Santa Teresa	Museu de Biologia Mello Leitão	WAV	48000
Fonoteca Neotropical Jacques Vielliard	Leontopithecus chrysomelas	44198	FNJV_0044198_Leontopithecus_chrysomelas_Recife_PE_Sergio Lucena Mendes.wav	1989-10-01	Brazil	Pernambuco	Recife	Criadouro Particular de Roberto Siqueira	WAV	96000
Fonoteca Neotropical Jacques Vielliard	Leontopithecus caissara	44353	FNJV_0044353_Leontopithecus_caissara_Guaraquecaba_PR_Fabiana Prado.wav	1996-07-17	Brazil	Paraná	Guaraqueçaba	Parque Nacional do Superagui	WAV	96000
Fonoteca Neotropical Jacques Vielliard	Leontopithecus caissara	44354	FNJV_0044354_Leontopithecus_caissara_Guaraquecaba_PR_Fabiana Prado.wav	1996-07-17	Brazil	Paraná	Guaraqueçaba	Parque Nacional do Superagui	WAV	96000
Fonoteca Neotropical Jacques Vielliard	Leontopithecus caissara	44355	FNJV_0044355_Leontopithecus_caissara_Guaraquecaba_PR_Fabiana Prado.wav	1996-07-17	Brazil	Paraná	Guaraqueçaba	Parque Nacional do Superagui	WAV	96000
Fonoteca Neotropical Jacques Vielliard	Leontopithecus chrysomelas	44356	FNJV_0044356_Leontopithecus_chrysomelas_Joao Pessoa_PA_Jacques Vielliard.wav	1987-04-22	Brazil	Pará	João Pessoa	Biotério UFPB	WAV	96000
Fonoteca Neotropical Jacques Vielliard	Leontopithecus chrysomelas	44357	FNJV_0044357_Leontopithecus_chrysomelas_Joao Pessoa_PA_Jacques Vielliard.wav	1987-04-22	Brazil	Pará	João Pessoa	Biotério UFPB	WAV	96000
Fonoteca Neotropical Jacques Vielliard	Leontopithecus chrysomelas	44358	FNJV_0044358_Leontopithecus_chrysomelas_Joao Pessoa_PA_Jacques Vielliard.wav	1987-04-22	Brazil	Pará	João Pessoa	Biotério UFPB	WAV	96000
Fonoteca Neotropical Jacques Vielliard	Leontopithecus chrysomelas	44359	FNJV_0044359_Leontopithecus_chrysomelas_Joao Pessoa_PA_Jacques Vielliard.wav	1987-04-22	Brazil	Pará	João Pessoa	Biotério UFPB	WAV	96000
Fonoteca Neotropical Jacques Vielliard	Leontopithecus chrysomelas	44360	FNJV_0044360_Leontopithecus_chrysomelas_Joao Pessoa_PA_Jacques Vielliard.wav	1987-04-22	Brazil	Pará	João Pessoa	Biotério UFPB	WAV	96000
Fonoteca Neotropical Jacques Vielliard	Leontopithecus chrysopygus	44361	FNJV_0044361_Leontopithecus_chrysopygus_Lencois Paulista_SP_Jacques Vielliard.wav	1985-10-17	Brazil	São Paulo	Lençóis Paulista	Fazenda Rio Claro	WAV	96000
Fonoteca Neotropical Jacques Vielliard	Leontopithecus chrysopygus	44362	FNJV_0044362_Leontopithecus_chrysopygus_Lencois Paulista_SP_Jacques Vielliard.wav	1985-10-17	Brazil	São Paulo	Lençóis Paulista	Fazenda Rio Claro	WAV	96000
Fonoteca Neotropical Jacques Vielliard	Leontopithecus chrysopygus	44363	FNJV_0044363_Leontopithecus_chrysopygus_Lencois Paulista_SP_Jacques Vielliard.wav	1986-01-16	Brazil	São Paulo	Lençóis Paulista	Fazenda Rio Claro	WAV	96000
Fonoteca Neotropical Jacques Vielliard	Leontopithecus chrysopygus	44364	FNJV_0044364_Leontopithecus_chrysopygus_Lencois Paulista_SP_Jacques Vielliard.wav	1986-02-14	Brazil	São Paulo	Lençóis Paulista	Fazenda Rio Claro	WAV	96000
Macaulay Library	Leontopithecus chrysomelas	90211	ML90211	Not specified	Brazil	Rio de Janeiro	Not specified	Not specified	WAV	44100
Macaulay Library	Leontopithecus chrysomelas	90212	ML90212	Not specified	Brazil	Rio de Janeiro	Not specified	Not specified	WAV	44100
Macaulay Library	Leontopithecus chrysomelas	90213	ML90213	Not specified	Brazil	Rio de Janeiro	Not specified	Not specified	WAV	44100
Macaulay Library	Leontopithecus chrysomelas	90214	ML90214	Not specified	Brazil	Rio de Janeiro	Not specified	Not specified	WAV	44100
Macaulay Library	Leontopithecus chrysomelas	90220	ML90220	Not specified	Brazil	Rio de Janeiro	Not specified	Not specified	WAV	44100
Macaulay Library	Leontopithecus chrysomelas	90221	ML90221	Not specified	Brazil	Rio de Janeiro	Not specified	Not specified	WAV	44100
Macaulay Library	Leontopithecus chrysopygus	90215	ML90215	Not specified	Brazil	Rio de Janeiro	Not specified	Not specified	WAV	44100
Macaulay Library	Leontopithecus chrysopygus	90216	ML90216	Not specified	Brazil	Rio de Janeiro	Not specified	Not specified	WAV	44100
Macaulay Library	Leontopithecus chrysopygus	90217	ML90217	Not specified	Brazil	Rio de Janeiro	Not specified	Not specified	WAV	44100
Macaulay Library	Leontopithecus chrysopygus	90218	ML90218	Not specified	Brazil	Rio de Janeiro	Not specified	Not specified	WAV	44100
Macaulay Library	Leontopithecus chrysopygus	90222	ML90222	Not specified	Brazil	Rio de Janeiro	Not specified	Not specified	WAV	44100
Macaulay Library	Leontopithecus chrysopygus	90223	ML90223	Not specified	Brazil	Rio de Janeiro	Not specified	Not specified	WAV	44100
Macaulay Library	Leontopithecus chrysopygus	90224	ML90224	Not specified	Brazil	Rio de Janeiro	Not specified	Not specified	WAV	44100
Macaulay Library	Leontopithecus chrysopygus	90225	ML90225	Not specified	Brazil	Rio de Janeiro	Not specified	Not specified	WAV	44100
Macaulay Library	Leontopithecus rosalia	90226	ML90226	Not specified	Brazil	Rio de Janeiro	Not specified	Not specified	WAV	44100
Macaulay Library	Leontopithecus rosalia	90219	ML90219	Not specified	Brazil	Rio de Janeiro	Not specified	Not specified	WAV	44100
